# Supplementary material for: Using games to identify adolescents at risk for substance misuse—a proof-of-concept study
Source: Front Health Serv. 2026 May 1;6:1781703. doi: 10.3389/frhs.2026.1781703 (PMC13176319; doi:10.3389/frhs.2026.1781703)
Supplement: Supplementary file 1 [file Table1.xlsx]

## Sheet: Sheet1
Game metrics
me_time_spent_typing_label
me_time_spent_choosing_avatar
know_time_spent_choosing_true_false_opinion_l0
know_time_spent_choosing_true_false_opinion_l1
know_time_spent_choosing_true_false_opinion_l2
know_time_spent_choosing_true_false_opinion_l3
know_time_spent_choosing_true_false_opinion_l4
know_time_spent_choosing_true_false_opinion_l5
know_time_spent_choosing_true_false_opinion_l6
know_time_spent_choosing_true_false_opinion_l7
know_time_spent_choosing_true_false_opinion_l8
know_time_spent_choosing_true_false_opinion_l9
know_time_spent_use_fact_l1
know_time_spent_use_fact_l2
know_time_spent_use_fact_l4
know_time_spent_use_fact_l5
know_time_spent_use_fact_l6
know_time_spent_use_fact_l8
know_time_spent_use_fact_l9
know_valid_answers_l0
know_valid_answers_l1
know_valid_answers_l2
know_valid_answers_l3
know_valid_answers_l4
know_valid_answers_l5
know_valid_answers_l6
know_valid_answers_l8
know_valid_answers_l9
know_cred_l0
know_cred_l1
know_cred_l2
know_cred_l3
know_cred_l4
know_cred_l5
know_cred_l6
know_cred_l7
know_cred_l8
know_cred_l9
know_number_of_losses_l0
know_number_of_losses_l1
know_number_of_losses_l2
know_number_of_losses_l3
know_number_of_losses_l4
know_number_of_losses_l5
know_number_of_losses_l6
know_number_of_losses_l7
know_number_of_losses_l9
know_three_stars_l0
know_three_stars_l1
know_total_levels_completed
know_completed_all
priority_number_of_discards_l0
priority_number_of_discards_l1
priority_number_of_discards_l2
priority_number_of_discards_l3
priority_number_of_discards_l4
priority_number_of_discards_l5
priority_number_of_discards_l8
priority_number_of_discards_l9
priority_time_stop_and_think_l0
priority_time_stop_and_think_l1
priority_time_stop_and_think_l2
priority_time_stop_and_think_l3
priority_time_stop_and_think_l4
priority_time_stop_and_think_l5
priority_time_stop_and_think_l6
priority_time_stop_and_think_l7
priority_time_stop_and_think_l8
priority_time_stop_and_think_l9
priority_time_before_stop_l0
priority_time_before_stop_l3
priority_time_before_stop_l4
priority_time_before_stop_l5
priority_time_before_stop_l6
priority_time_before_stop_l7
priority_time_before_stop_l8
priority_time_before_stop_l9
priority_time_taken_drawing_card_l0
priority_time_taken_drawing_card_l1
priority_time_taken_drawing_card_l2
priority_time_taken_drawing_card_l3
priority_time_taken_drawing_card_l5
priority_time_taken_drawing_card_l6
priority_time_taken_drawing_card_l7
priority_time_taken_drawing_card_l8
priority_time_taken_drawing_card_l9
priority_draws_remaining_l0
priority_draws_remaining_l1
priority_draws_remaining_l2
priority_draws_remaining_l3
priority_draws_remaining_l4
priority_draws_remaining_l5
priority_draws_remaining_l6
priority_draws_remaining_l7
priority_draws_remaining_l8
priority_dropped_to_zero_l0
priority_dropped_to_zero_l2
priority_dropped_to_zero_l3
priority_dropped_to_zero_l4
priority_dropped_to_zero_l5
priority_dropped_to_zero_l6
priority_dropped_to_zero_l7
priority_dropped_to_zero_l8
priority_dropped_to_zero_l9
priority_number_of_losses_l0
priority_number_of_losses_l2
priority_number_of_losses_l3
priority_number_of_losses_l4
priority_number_of_losses_l5
priority_number_of_losses_l6
priority_number_of_losses_l7
priority_number_of_losses_l8
priority_number_of_losses_l9
priority_total
priority_completed_all
refusal_correct_choice_of_sentence_l0
refusal_correct_choice_of_sentence_l1
refusal_correct_choice_of_sentence_l2
refusal_correct_choice_of_sentence_l3
refusal_correct_choice_of_sentence_l4
refusal_correct_choice_of_sentence_l5
refusal_correct_choice_of_sentence_l6
refusal_correct_choice_of_sentence_l7
refusal_correct_choice_of_sentence_l9
refusal_time_to_complete_sentence_l0
refusal_time_to_complete_sentence_l1
refusal_time_to_complete_sentence_l2
refusal_time_to_complete_sentence_l3
refusal_time_to_complete_sentence_l4
refusal_time_to_complete_sentence_l5
refusal_time_to_complete_sentence_l6
refusal_time_to_complete_sentence_l7
refusal_time_to_complete_sentence_l9
refusal_identifying_type_of_peer_pressure_l0
refusal_identifying_type_of_peer_pressure_l1
refusal_identifying_type_of_peer_pressure_l2
refusal_identifying_type_of_peer_pressure_l3
refusal_identifying_type_of_peer_pressure_l4
refusal_identifying_type_of_peer_pressure_l5
refusal_identifying_type_of_peer_pressure_l6
refusal_identifying_type_of_peer_pressure_l7
refusal_identifying_type_of_peer_pressure_l8
refusal_identifying_type_of_peer_pressure_l9
refusal_reasons_to_say_no_first_l0
refusal_reasons_to_say_no_first_l4
refusal_reasons_to_say_no_mean_l0
refusal_reasons_to_say_no_mean_l1
refusal_reasons_to_say_no_mean_l2
refusal_reasons_to_say_no_mean_l3
refusal_reasons_to_say_no_mean_l4
refusal_reasons_to_say_no_mean_l5
refusal_reasons_to_say_no_mean_l6
refusal_reasons_to_say_no_mean_l7
refusal_reasons_to_say_no_mean_l8
refusal_reasons_to_say_no_mean_l9
refusal_point_differential_l0
refusal_point_differential_l1
refusal_point_differential_l2
refusal_point_differential_l3
refusal_point_differential_l4
refusal_point_differential_l5
refusal_point_differential_l6
refusal_point_differential_l7
refusal_point_differential_l8
refusal_point_differential_l9
refusal_complete_attempts_l0
refusal_complete_attempts_l1
refusal_complete_attempts_l2
refusal_complete_attempts_l3
refusal_complete_attempts_l4
refusal_complete_attempts_l5
refusal_complete_attempts_l6
refusal_complete_attempts_l7
refusal_complete_attempts_l8
refusal_complete_attempts_l9
refusal_total_complete_attempts
refusal_incomplete_attempts_l0
refusal_incomplete_attempts_l1
refusal_incomplete_attempts_l2
refusal_incomplete_attempts_l3
refusal_incomplete_attempts_l4
refusal_incomplete_attempts_l5
refusal_incomplete_attempts_l6
refusal_incomplete_attempts_l7
refusal_incomplete_attempts_l8
refusal_incomplete_attempts_l9
refusal_total_incomplete_attempts
refusal_total_levels_completed
refusal_completed_all
people_accepted_unsafe_invitation_l0
people_accepted_unsafe_invitation_l1
people_accepted_unsafe_invitation_l2
people_accepted_unsafe_invitation_l3
people_accepted_unsafe_invitation_l4
people_accepted_unsafe_invitation_l5
people_accepted_unsafe_invitation_l6
people_accepted_unsafe_invitation_l7
people_accepted_unsafe_invitation_l8
people_accepted_unsafe_invitation_l9
people_missed_safe_invitations_l0
people_missed_safe_invitations_l2
people_missed_safe_invitations_l3
people_missed_safe_invitations_l4
people_missed_safe_invitations_l5
people_missed_safe_invitations_l6
people_missed_safe_invitations_l7
people_missed_safe_invitations_l8
people_missed_safe_invitations_l9
people_total_points_l0
people_total_points_l2
people_total_points_l3
people_total_points_l4
people_total_points_l5
people_total_points_l7
people_total_points_l8
people_total_points_l9
people_complete_attempts_l0
people_complete_attempts_l1
people_complete_attempts_l2
people_complete_attempts_l3
people_complete_attempts_l4
people_complete_attempts_l5
people_complete_attempts_l7
people_complete_attempts_l8
people_complete_attempts_l9
people_total_complete_attempts
people_incomplete_attempts_l0
people_incomplete_attempts_l1
people_incomplete_attempts_l2
people_incomplete_attempts_l3
people_incomplete_attempts_l4
people_incomplete_attempts_l5
people_incomplete_attempts_l6
people_incomplete_attempts_l7
people_incomplete_attempts_l8
people_incomplete_attempts_l9
people_total_incomplete_attempts
people_number_of_3_strikes
people_total_levels_completed
people_completed_all
